# Supplementary material for: The Development of an Isotope Dilution Mass Spectrometry Method for Interleukin-6 Quantification
Source: Int J Mol Sci. 2024 Jun 20;25(12):6777. doi: 10.3390/ijms25126777 (PMC11203838; doi:10.3390/ijms25126777)
Supplement: Supplementary file 1 [file ijms-25-06777-s001.zip]

Archive with 1 entries (1 files):
- ijms-3010087-supplementary.pdf
